# Supplementary material for: Metagenomic Analysis of Liquor Starter Culture Revealed Beneficial Microbes’ Presence
Source: Foods. 2022 Dec 21;12(1):25. doi: 10.3390/foods12010025 (PMC9818921; doi:10.3390/foods12010025)
Supplement: Supplementary file 1 [file foods-12-00025-s001.zip]

Archive with 1 entries (1 files):
- foods-2057755-supplementary.pdf
